# Supplementary material for: Changes in Adipokine, Resitin, and BDNF Concentrations in Treatment-Resistant Depression after Electroconvulsive Therapy
Source: Brain Sci. 2023 Sep 22;13(10):1358. doi: 10.3390/brainsci13101358 (PMC10605107; doi:10.3390/brainsci13101358)
Supplement: Supplementary file 1 [file brainsci-13-01358-s001.zip]

Archive with 1 entries (1 files):
- brainsci-2556294-supplementary.pdf
